# Supplementary material for: Room-Temperature Synthesis of Carbon-Nanotube-Interconnected Amorphous NiFe-Layered Double Hydroxides for Boosting Oxygen Evolution Reaction
Source: Molecules. 2023 Oct 27;28(21):7289. doi: 10.3390/molecules28217289 (PMC10648594; doi:10.3390/molecules28217289)
Supplement: Supplementary file 1 [file molecules-28-07289-s001.zip]

Archive with 1 entries (1 files):
- molecules-2672662-supplementary.pdf
